# Supplementary material for: In Vitro Screening for Probiotic Properties of Lactobacillus and Bifidobacterium Strains in Assays Relevant for Non-Alcoholic Fatty Liver Disease Prevention
Source: Nutrients. 2023 May 18;15(10):2361. doi: 10.3390/nu15102361 (PMC10224198; doi:10.3390/nu15102361)
Supplement: Supplementary file 1 [file nutrients-15-02361-s001.zip]

Archive with 1 entries (1 files):
- nutrients-2384076-supplementary.pdf
